# Supplementary material for: Unveiling the Chemical Composition and Biological Activity of Extracts from the Antarctic Yeast Dioszegia sp. AL105 and Bannozyma sp. AL104
Source: Molecules. 2026 Jul 16;31(14):2486. doi: 10.3390/molecules31142486 (PMC13415332; doi:10.3390/molecules31142486)
Supplement: Supplementary file 1 [file molecules-31-02486-s001.zip › Supplementary Table S1.xlsx]

## Sheet: Sheet1
	Bannozyma sp. AL104								Biomass		pH
h	biomass	biomass	biomass	pH	pH	pH			Stdev		Stdev
0	0.6	0.8	0.7	5.3	5.3	5.3			0.1		0
24	4.58	4.9	4.75	2.27	2.8	2.6			0.160104		0.267644
48	6.3	5.8	6.05	2.1	2.2	2.2			0.25		0.057735
72	7.11	7.4	6.88	2.2	2.3	2.3			0.260576		0.057735
96	8.03	7.8	7.3	2.2	2.2	2.2			0.373229		0
120	8.14	8	7.6	2.2	2.1	2.2			0.280238		0.057735
144	7.6	7.6	7.1	2.2	2.2	2.2			0.288675		0
	Dioszegia sp AL105								Biomass		pH
h	biomass	biomass	biomass	pH	pH	pH			Stdev		Stdev
0	0.5	0.7	0.63	5.3	5.3	5.3			0.101489		0
24	1.25	0.89	0.98	3.48	3.5	3.5			0.18735		0.011547
48	1.7	1.4	1.58	3.2	3.3	3.3			0.150997		0.057735
72	2.5	2.01	2.15	3.2	3.1	3.2			0.252389		0.057735
96	3.4	3	2.8	3.2	3.3	3.3			0.305505		0.057735
120	3.7	3.3	3.3	3	3.2	3.2			0.23094		0.11547
144	3.3	3.2	3.2	3.2	3.1	3.1			0.057735		0.057735
168	2.7	2.6	2.6	3.2	3.2	3.2			0.057735		5.43896e-16
